# Supplementary material for: Seasonal influence on TORCH infection and analysis of multi‐positive samples with indirect immunofluorescence assay
Source: J Clin Lab Anal. 2019 Jan 21;33(4):e22828. doi: 10.1002/jcla.22828 (PMC6528586; doi:10.1002/jcla.22828)
Supplement: Supplementary file 1 [file JCLA-33-e22828-s001.xlsx]

## Sheet: Supplementary Table 1
Supplementary Table 1 TORCH infection patterns of ELISA and IFA in 199 multi-positive samples
IFA results	IFA Number	ELISA resultss	ELISA Number
HSV1	22	HSV1	1
		HSV1+RV	1
		HSV1+HSV2	6
		HSV1+CMV	1
		HSV1+TOX	1
		HSV1+HSV2+RV	3
		HSV1+HSV2+CMV	7
		HSV1+HSV2+TOX	1
		HSV1+HSV2+TOX+RV+CMV	1
HSV2	4	HSV2+CMV	1
		HSV2+HSV1+CMV	2
		HSV2+HSV1+RV	1
RV	1	RV+CMV+HSV1	1
CMV	3	CMV+HSV2	1
		CMV+HSV1+HSV2	1
		CMV+RV+HSV1+HSV2	1
TOX	2	TOX+RV	1
		TOX+HSV2	1
TOX+RV	1	TOX+RV+CMV	1
RV+CMV	1	RV+CMV+HSV1+HSV2	1
CMV+HSV2	2	CMV+HSV2+HSV1	1
		CMV+HSV2+RV+HSV1	1
TOX+HSV1	12	TOX+HSV1	1
		TOX+HSV1+HSV2	10
		TOX+HSV1+CMV	1
HSV1+HSV2	65	HSV1+HSV2	14
		HSV1+HSV2+RV	6
		HSV1+HSV2+CMV	36
		HSV1+HSV2+TOX	2
		HSV1+HSV2+TOX+RV	1
		HSV1+HSV2+RV+CMV	6
TOX+HSV2	4	TOX+HSV2	1
		TOX+HSV2+HSV1	2
		TOX+HSV2+RV+CMV+HSV1	1
TOX+CMV	1	TOX+CMV+HSV1+HSV2	1
CMV+HSV1	6	CMV+HSV1	2
		CMV+HSV1+HSV2	4
CMV+HSV1+HSV2	25	CMV+HSV1+HSV2	19
		CMV+HSV1+HSV2+RV	5
		CMV+HSV1+HSV2+TOX	1
TOX+HSV1+HSV2	31	TOX+HSV1+HSV2	20
		TOX+HSV1+HSV2+CMV	6
		TOX+HSV1+HSV2+RV	3
		TOX+HSV1+HSV2+RV+CMV	2
RV+HSV1+HSV2	7	RV+HSV1+HSV2	4
		RV+HSV1+HSV2+CMV	2
		RV+HSV1+HSV2+CMV+TOX	1
TOX+RV+HSV1	1	TOX+RV+HSV1+CMV+HSV2	1
RV+CMV+HSV1	1	RV+CMV+HSV1+HSV2	1
TOX+CMV+HSV2	1	TOX+CMV+HSV2+HSV1	1
TOX+CMV+HSV1+HSV2	4	TOX+CMV+HSV1+HSV2	4
RV+HSV1	2	RV+HSV1+HSV2	2
Negative	3	CMV+HSV1	2
		CMV+HSV1+HSV2	1
IFA Total	199	ELISA Total	199
